# Supplementary material for: Atmospheric circulation over Europe during the Younger Dryas
Source: Sci Adv. 2020 Dec 11;6(50):eaba4844. doi: 10.1126/sciadv.aba4844 (PMC7732201; doi:10.1126/sciadv.aba4844)
Supplement: Data file S1 [file aba4844_Data_file_S1.xlsx]

## Sheet: Supplementary_Data_1
Glacier	Latitude (degrees)*	Longitude (degrees)*	Original date	Error + -	Method	Sample name	Recalculated date	Error + -	Reference number
Commeenmore	51.9969	-9.71203			Inferred				60
Coomeenagearagh	52.017	-9.74607			Inferred				60
Coomgoogh	51.9934	-9.68288			Inferred				60
Coomloughta	52.0009	-9.76016			Inferred				60
Lenangsbreen	69.7313	20.035	12000	300	Radiocarbon	M8-M9			61
Lenangsbreen			11700	50	Radiocarbon	Inner moraine			61
Lenangsbreen			11500	100	Radiocarbon	Ice cored moraine			61
LenangsbreenNE	69.729	20.0995			Inferred				61
LenangsbreenS	69.6696	20.0791			Inferred				61
Orkney-Dwarfie Hamars	58.8877	-3.31014	12400	1500	Cosmogenics 10Be	ORK19	13680	1471	62
Orkney-Dwarfie Hamars			11600	1600	Cosmogenics 10Be	ORK20	12844	1747	62
Orkney-Enegars	58.9208	-3.38595	11900	1200	Cosmogenics 10Be	ORK18	13089	1288	62
Orkney-Enegars			11700	1500	Cosmogenics 10Be	ORK16	12878	1621	62
Orkney-Enegars			10400	1700	Cosmogenics 10Be	ORK15	11462	1799	62
Cwm Siabod	53.0744	-3.92084			Inferred				63
Cwm Tregalan	53.0586	-4.0737			Inferred				63
Cwm Tryfan	53.1162	-3.98395			Inferred				63
CwmAnafol	53.2167	-3.95332			Inferred				63
CwmBleiddiaid	53.0077	-4.13425			Inferred				63
CwmBual	53.1347	-4.04584			Inferred				63
CwmCaseg	53.1657	-3.97679			Inferred				63
CwmClogwyn	53.0728	-4.09736			Inferred				63
CwmClyd	53.1187	-4.03913			Inferred				63
CwmCoch	53.1318	-4.03475			Inferred				63
CwmDrwyCoed	53.0539	-4.17731			Inferred				63
CwmDulyn	53.1831	-3.94316			Inferred				63
CwmDurArddu	53.084	-4.09124			Inferred				63
CwmDwythwchC	53.091	-4.14304			Inferred				63
CwmDwythwchE	53.0879	-4.14249			Inferred				63
CwmDwythwchW	53.099	-4.14898			Inferred				63
CwmEigiau	53.1503	-3.94084			Inferred				63
CwmEigiauE	53.1505	-3.92828			Inferred				63
CwmGlasMawrCarne	53.1537	-3.99165			Inferred				63
CwmGlasMawrSnow	53.09	-4.05596			Inferred				63
CwmGraianog	53.1468	-4.05074			Inferred				63
CwmLlugwy	53.1369	-3.95835			Inferred				63
Cwmorthin	52.9977	-3.97623			Inferred				63
CwmSilyn	53.0313	-4.21925			Inferred				63
MarchlynBach	53.1426	-4.08125			Inferred				63
MarchlynMawr	53.1409	-4.07202			Inferred				63
ValMulix	46.579	9.75403	14000	1430	Cosmogenics 10Be	VM1	15900	1489	64
ValMulix			10800	900	Cosmogenics 10Be	VM4	11761	1111	64
Accorymore	53.9816	-10.1693	13600	600	Cosmogenics 36Cl	22			65
Accorymore			11800	600	Cosmogenics 36Cl	23			65
Wasdale	54.4851	-3.27121			Inferred				66
ScafellW	54.4553	-3.24412	12500	800	Cosmogenics 10Be	LD-10			67
CuerpodeHombre	40.3005	-5.75412	13100	1100	Cosmogenics 10Be	CH-33			68
CuerpodeHombre			11100	1100	Cosmogenics 10Be	CH-34			68
Susam	36.9428	32.0731	12300	2400	Cosmogenics 36Cl	GE12-25			69
Susam			12200	2300	Cosmogenics 36Cl	GE12-24			69
Susam			10300	2100	Cosmogenics 36Cl	GE12-23			69
Elmali	37.4046	34.7031	12600	2300	Cosmogenics 36Cl	BL01-214			69
Lough Nahanagan	53.0344	-6.38768	11600	200	Radiocarbon	Birm321			70
Lough Nahanagan			11500	500	Radiocarbon	Birm320			70
Claree	45.0808	6.51356	11507	1075	Cosmogenics 10Be	CLA_08-14			71
Claree			11264	940	Cosmogenics 10Be	CLA_08-13b			71
Claree			9683	958	Cosmogenics 10Be	CLA_08-13a			71
Fer-Tenibre	44.2713	6.95422	16568	4867	Cosmogenics 10Be	Clap 24			72
Fer-Tenibre			12158	829	Cosmogenics 10Be	Clap 23			72
Fer-Tenibre			11343	395	Cosmogenics 10Be	Clap 03			72
Fer-Tenibre			11017	1571	Cosmogenics 10Be	Fer 02			72
Fer-Tenibre			10641	1096	Cosmogenics 10Be	Clap 25			72
Fer-Tenibre			10547	366	Cosmogenics 10Be	Clap 07			72
Fer-Tenibre			10512	1697	Cosmogenics 10Be	Fer 05			72
Fer-Tenibre			10418	996	Cosmogenics 10Be	Fer 03			72
Fer-Tenibre			10255	1697	Cosmogenics 10Be	Fer 01			72
Fer-Tenibre			3331	270	Cosmogenics 10Be	Clap 26			72
Baulloise-Grave	42.6047	1.95679	13300	2000	Cosmogenics 10Be	M2	12470	1806	73
Baulloise-Grave			12700	1400	Cosmogenics 10Be	L1	12086	1321	73
Baulloise-Grave			12500	1700	Cosmogenics 10Be	N	11947	1610	73
Baulloise-Grave			11900	1900	Cosmogenics 10Be	M1	11350	1788	73
Baulloise-Grave			11200	1900	Cosmogenics 10Be	O2	10694	1725	73
Llat	42.5611	1.96874	17800	2400	Cosmogenics 10Be	H2	18302	2415	73
Llat			11000	1700	Cosmogenics 10Be	H3	11248	1724	73
Llat			10700	1400	Cosmogenics 10Be	H1	10996	1420	73
Baulloise-Grave			19000	85	Radiocarbon	Grave-amont			73
Pieciu Stawow	49.2065	20.0268	12000	Not avaliable	Cosmogenics 36Cl	R4			74
Ladovy South	49.1918	20.1854	11150	804	Cosmogenics 10Be	MSD-01			75
Snowy Cirques	50.7802	15.5621	12900	700	Cosmogenics 10Be	SK-01			76
Piano del Praiet	44.141	7.36341	13129	840	Cosmogenics 10Be	PDP10	12739	804	77
Piano del Praiet			12110	520	Cosmogenics 10Be	PDP1	14060	907	77
Piano del Praiet			11880	700	Cosmogenics 10Be	PDP2	13794	1052	77
Piano del Praiet			11340	490	Cosmogenics 10Be	PDP3	13171	850	77
Piano del Praiet			10460	470	Cosmogenics 10Be	PDP4	12151	805	77
Beinn Dearg	57.8427	-4.7516	12900	1600	Cosmogenics 10Be	A2			78
Beinn Dearg			12000	1500	Cosmogenics 10Be	A1			78
Beinn Dearg			11000	1400	Cosmogenics 10Be	A3			78
Monadhliath	57.0668	-4.2445	13800	1500	Cosmogenics 10Be	4	15278	1199	79
Monadhliath			13400	1300	Cosmogenics 10Be	5	14869	904	79
Monadhliath			13000	1300	Cosmogenics 10Be	15	14466	912	79
Monadhliath			11900	1100	Cosmogenics 10Be	6	13264	779	79
Monadhliath			11600	1100	Cosmogenics 10Be	9	13114	776	79
Monadhliath			11600	1100	Cosmogenics 10Be	11	12964	746	79
Monadhliath			11500	1100	Cosmogenics 10Be	16	12785	748	79
Monadhliath			11300	1000	Cosmogenics 10Be	8	12669	730	79
Monadhliath			11100	1000	Cosmogenics 10Be	10	12222	776	79
Monadhliath			11100	1000	Cosmogenics 10Be	12	12349	746	79
Monadhliath			10500	1100	Cosmogenics 10Be	7	11771	922	79
Galcescu	45.3525	23.6134	12500	1100	Cosmogenics 10Be	PR14	14000	1400	80
Galcescu			12500	1100	Cosmogenics 10Be	PR09	14000	1400	80
Galcescu			12300	1100	Cosmogenics 10Be	PR11	13800	1400	80
Galcescu			11900	1000	Cosmogenics 10Be	PR12	13400	1300	80
Galcescu			11200	1000	Cosmogenics 10Be	PR10	12600	1300	80
Campo Imperatore	42.455	13.563	11760	160	Radiocarbon	UD-383			81
Larga	37.0595	-3.33897			Inferred				82
Mosca	37.0613	-3.31329			Inferred				82
Mulhacen South	37.0534	-3.32858	31000	1100	Cosmogenics 36Cl	Mulh-M-2			82
Mulhacen South			14700	700	Cosmogenics 36Cl	Mulh-M-5			82
Mulhacen South			14600	700	Cosmogenics 36Cl	Mulh-BR-4			82
Mulhacen South			12000	600	Cosmogenics 36Cl	Mulh-BR-3			82
Mulhacen South			11600	500	Cosmogenics 36Cl	Mulh-M-1			82
Rio Seco	37.0263	-3.33417	19000	1000	Cosmogenics 36Cl	Seco-M-3			82
Rio Seco			14200	800	Cosmogenics 36Cl	Seco-M-1			82
Rio Seco			13400	700	Cosmogenics 36Cl	Seco-M-2			82
Rio Seco			12700	600	Cosmogenics 36Cl	Seco-Br-4			82
Vacares	37.0849	-3.28453			Inferred				82
Vasares	37.0468	-3.36848			Inferred				82
Coimin Lair	52.0037	-9.73397			Inferred				83
Cummengrin	51.9992	-9.70196	14870	1960	Cosmogenics 10Be	GV4			83
Vedrette Val Viola	46.4249	10.1965	11150	630	Cosmogenics 10Be	VVm5	13012	720	84
Vedrette Val Viola			10560	780	Cosmogenics 10Be	VVm4	12193	891	84
Vedrette Val Viola			7210	440	Cosmogenics 10Be	VV2			84
Keskadale	54.5468	-3.24249	12397	1362	Cosmogenics 10Be	PHSITE2	13760	935	85
Keskadale			11687	1071	Cosmogenics 10Be	PHSITE6	13028	778	85
Irhzer n'Likemt	31.1375	-7.84171	12182	879	Cosmogenics 10Be	IRHZWE1			86
Karlica	43.1254	19.0751	10852	315	U/Th	M5			87
Karlica			10502	270	U/Th	M9			87
Karlica			9825	269	U/Th	M22			87
Lijevno	42.8826	19.239	7876	308	U/Th	M33			87
Lijevno			2002	88	U/Th	M28			87
Gornji do	42.5658	18.5616	9325	1356	U/Th	M15			37
Gornji do			8021	214	U/Th	M21			37
Cywion	53.1235	-4.04524	10030	130	Radiocarbon	GU-1082			88
Llydaw	53.0709	-4.0361	9930	120	Radiocarbon	BIRM-888			88
Julier Pass			12270	1060	Cosmogenics 36Cl	J12CL			89
Julier Pass			11490	1150	Cosmogenics 36Cl	J15			89
Schonverwall	47.0671	10.186	12130	790	Cosmogenics 10Be	F2			89
Schonverwall			11580	800	Cosmogenics 10Be	F1			89
Schonverwall			11560	620	Cosmogenics 10Be	F4b			89
Schonverwall			11250	530	Cosmogenics 10Be	F3			89
Julier Pass	46.4707	9.75233	12060	1550	Cosmogenics 10Be	J12BE			90
Julier Pass			11650	910	Cosmogenics 10Be	J18BE			90
Julier Pass			12640	2150	Cosmogenics 26Al	J18AL			90
Julier Pass			11610	1040	Cosmogenics 26Al	J12AL			90
Trevinca	42.2468	-6.78058	13116	96	Radiocarbon	Poz-23675			91
Trevinca			12194	209	Radiocarbon	Poz-23674			91
Corranabina lower	53.9811	-9.68479			Inferred				92
Corslieve1	54.0538	-9.64309			Inferred				92
Corslieve2	54.0598	-9.64611			Inferred				92
Corslieve3	54.0657	-9.6501			Inferred				92
Lough Doo	53.945	-9.61704			Inferred				92
Coire an Lochain	57.1088	-3.68361	13100	600	Cosmogenics 10Be	LCI6			93
Coire an Lochain			12800	900	Cosmogenics 10Be	LCO4			93
Coire an Lochain			12400	600	Cosmogenics 10Be	LCO5			93
Coire an Lochain			12300	600	Cosmogenics 10Be	LCI3			93
Coire an Lochain			12200	600	Cosmogenics 10Be	LCO3			93
Coire an Lochain			12100	600	Cosmogenics 10Be	LCO2			93
Coire an Lochain			11500	500	Cosmogenics 10Be	LCI4			93
Bistra	42.1531	20.9951	12400	1700	Cosmogenics 10Be	S5			94
Bistra			11900	1700	Cosmogenics 10Be	S7	11992	822	94
BistraSouth	42.1454	21.0107	12900	1800	Cosmogenics 10Be	S13			94
Kraakenes	62.0236	4.99864	11900	50	Radiocarbon	Outer moraine			95
Arkle	58.3742	-4.87507			Inferred				96
Sutherland icefield	58.3454	-4.68625	11400	800	Cosmogenics 10Be	GC0603	13333	1137	96
Sutherland icefield			10200	700	Cosmogenics 10Be	GC0602	12006	1060	96
Za Mnichem	49.197	20.0529	13100	600	Cosmogenics 36Cl	M-2			97
Za Mnichem			12900	600	Cosmogenics 36Cl	M-1			97
Za Mnichem			11700	500	Cosmogenics 36Cl	M-3			97
Falgin	46.843	10.697	12990	820	Cosmogenics 10Be	LT-7			98
Falgin			11290	1050	Cosmogenics 10Be	LT-6			98
Radurschl	46.8709	10.6316	11270	750	Cosmogenics 10Be	RA-3A			98
Andoya	68.8975	15.4916	12600	200	Radiocarbon	Andoya			99
Penalara	40.8399	-3.95683	11700	400	Cosmogenics 36Cl	Laguna 5			100
Catieras	42.723	-0.199182	10900	1200	Cosmogenics 36Cl	PANTI-5			101
Piniecho1	42.7303	-0.214096	13100	1800	Cosmogenics 36Cl	PANTI-16			101
Piniecho1			11700	1700	Cosmogenics 36Cl	PANTI-17			101
Piniecho2	42.7298	-0.211194	16800	2400	Cosmogenics 36Cl	PANTI-10			101
Piniecho2			14700	3500	Cosmogenics 36Cl	PANTI-11			101
Piniecho2			11500	1500	Cosmogenics 36Cl	PANTI-12			101
Piniecho3	42.7309	-0.209245	15300	2300	Cosmogenics 36Cl	PANTI-13			101
Piniecho3			13500	1800	Cosmogenics 36Cl	PANTI-14			101
Piniecho3			12300	1700	Cosmogenics 36Cl	PANTI-15			101
Besiberri	42.6047	0.822156	10100	1000	Cosmogenics 10Be	LDB03	12755	1370	102
Besiberri			10100	900	Cosmogenics 10Be	LDB02	12809	1308	102
Besiberri			9900	1000	Cosmogenics 10Be	LDB01	12543	1396	102
Noguera Ribagorzana	42.6282	0.744507	10400	1200	Cosmogenics 10Be	MUL04	13132	2329	102
Noguera Ribagorzana			10300	1800	Cosmogenics 10Be	MUL01	13091	2329	102
Pleta Naua	42.6371	0.741331	10600	1100	Cosmogenics 10Be	OPN1	13350	1494	102
Pleta Naua			10100	1400	Cosmogenics 10Be	OPN2	12706	1872	102
Pleta Naua			10000	1000	Cosmogenics 10Be	OPN3	12677	1411	102
Campcardos	42.5424	1.77915	11800	1200	Cosmogenics 10Be	PEI	12694	1424	103
OrriSE	42.4806	1.7911			Inferred				103
OrriSW	42.478	1.78257	12820	2098	Cosmogenics 10Be	LOR05	13835	2030	103
OrriSW			12433	1826	Cosmogenics 10Be	LOR03	13418	1714	103
OrriSW			11935	1665	Cosmogenics 10Be	LOR01	12879	1537	103
OrriSW			11253	1331	Cosmogenics 10Be	LOR04	12147	1137	103
Games Hope	55.4677	-3.37031	10518	49	Radiocarbon	UBA-21470			104
Games Hope			10454	39	Radiocarbon	UBA-23926			104
Games Hope			10228	38	Radiocarbon	UBA-23925			104
Idwal	53.1185	-4.02672			Inferred				105
Kato Kambos	37.9655	22.194	12600	900	Cosmogenics 36Cl	CH10			106
Kato Kambos			10200	700	Cosmogenics 36Cl	CH11			106
Baccavuonvaggi	70.1292	22.0981			Inferred				107
n-Tverrfjorddalen	70.2168	21.8837			Inferred				107
Skalsadalen	70.1138	21.9927			Inferred				107
Skognesdalen	70.1918	21.8409			Inferred				107
Sorfjorddalen	70.2269	22.0631	11130	120	Radiocarbon	GU-8067			107
Tverrfjorddalen	70.2164	22.2046			Inferred				107
Unnerbaech Glacier	46.3784	7.96279	13300	600	Cosmogenics 10Be	VBA-3			108
Unnerbaech Glacier			12400	600	Cosmogenics 10Be	VBA-21			108
Unnerbaech Glacier			11800	600	Cosmogenics 10Be	VBA-1			108
Unnerbaech Glacier			11200	600	Cosmogenics 10Be	VBA-12			108
Unnerbaech Glacier			11000	700	Cosmogenics 10Be	VBA-23			108
Unnerbaech Glacier			11000	500	Cosmogenics 10Be	VBA-22			108
Unnerbaech Glacier			10900	600	Cosmogenics 10Be	VBA-16			108
Unnerbaech Glacier			10700	600	Cosmogenics 10Be	VBA-11			108
Unnerbaech Glacier			10700	500	Cosmogenics 10Be	VBA-6			108
Unnerbaech Glacier			10600	600	Cosmogenics 10Be	VBA-25			108
Unnerbaech Glacier			10500	700	Cosmogenics 10Be	VBA-24			108
Unnerbaech Glacier			10500	600	Cosmogenics 10Be	VBA-14			108
Unnerbaech Glacier			10400	600	Cosmogenics 10Be	VBA-13			108
Unnerbaech Glacier			10400	500	Cosmogenics 10Be	VBA-5			108
Unnerbaech Glacier			10300	500	Cosmogenics 10Be	VBA-2			108
Unnerbaech Glacier			9700	600	Cosmogenics 10Be	VBA-26			108
Unnerbaech Glacier			9600	600	Cosmogenics 10Be	VBA-20			108
Unnerbaech Glacier			9400	500	Cosmogenics 10Be	VBA-19			108
Unnerbaech Glacier			9200	500	Cosmogenics 10Be	VBA-18			108
Unnerbaech Glacier			9200	400	Cosmogenics 10Be	VBA-17			108
Unnerbaech Glacier			9000	600	Cosmogenics 10Be	VBA-4			108
Unnerbaech Glacier			8500	800	Cosmogenics 10Be	VBA-15			108
Lloroza	43.1603	-4.81191	12600	200	Radiocarbon	Beta-269556			109
Pena Vieja	43.1683	-4.79932			Inferred				109
Slapin	57.2207	-6.14625	12300	1200	Cosmogenics 10Be	SLAP-1	13723	910	110
Slapin			11700	1200	Cosmogenics 10Be	SLAP-2	13073	953	110
Slapin			11440	1120	Cosmogenics 10Be	SLAP-4	12560	852	110
Slapin			11100	1080	Cosmogenics 10Be	SLAP-3	12390	832	110
Slapin			10690	1110	Cosmogenics 10Be	SLAP-5	11983	910	110
Glen Derry	57.0737	-3.5928	12884	643	Cosmogenics 10Be	HH3			111
Glen Geusachan	57.0184	-3.67564	11364	533	Cosmogenics 10Be	LGG5			111
Craig Cerrig-gleisiad	51.8886	-3.50439	10860	70	Radiocarbon	No_name5			112
Craig-y-Fro	51.879	-3.49162	10030	100	Radiocarbon	No_name4			112
Melynllyn	53.1744	-3.94112	10257	___	Radiocarbon	Core1			113
Eagle Mountain	54.1359	-6.0889	#N/A	#N/A	Inferred				114
Croloughan Lough	55.023	-8.06227			Inferred				115
Uludag	40.0916	29.1731	11700	1300	Cosmogenics 10Be	TRU-13	13999	968	116
Uludag			11500	1000	Cosmogenics 10Be	TRU-11	13823	814	116
Uludag			10700	1000	Cosmogenics 10Be	TRU-10	12871	844	116
Hacer	37.7994	35.3375	10330	250	Cosmogenics 36Cl	AL05-174			117
Hacer			10220	240	Cosmogenics 36Cl	AL05-173			117
Hacer			10010	320	Cosmogenics 36Cl	AL05-172			117
* - please note that the latitude and longitude coordinates are for the glacier site and not the location of the samples
Dated samples that lie outside the YD have been included for completeness from the original paper. The protocol implemented was that the interpretation of the dates in the original paper was followed, and we acceped the moraine as YD, unless the site did not met some of our other assessment criteria or was excluded following recalibration/recalculation of 14C and 10Be ages. All the sites listed h…
