# Supplementary material for: Atmospheric circulation over Europe during the Younger Dryas
Source: Sci Adv. 2020 Dec 11;6(50):eaba4844. doi: 10.1126/sciadv.aba4844 (PMC7732201; doi:10.1126/sciadv.aba4844)
Supplement: Data file S2 [file aba4844_Data_file_S2.xlsx]

## Sheet: Supplementary_Data_2
LANDFORM	reconstructed ELA (m)	Latitude (degrees)	Longitude (degrees)	YD_Annual_prec_at_ELA (mm)
Accorymore	320	53.9816	-10.1693	2522
Andoya	270	68.8975	15.4916	1387
Arkle	353	58.3742	-4.87507	1617
Baccavuonvaggi	602	70.1292	22.0981	421
Baulloise-Grave	2394	42.6047	1.95679	1662
Beinn Dearg	599	57.8427	-4.7516	1229
Besiberri2	2785	42.6047	0.822156	787
Bistra	2369	42.1531	20.9951	2630
BistraSouth	2371	42.1454	21.0107	2625
Campcardos	2329	42.5424	1.77915	1830
Campo Imperatore	2288	42.455	13.563	2353
Catieras	2416	42.723	-0.199182	1480
Claree	2427	45.0808	6.51356	1211
Coimin Lair	664	52.0037	-9.73397	2142
Coire an Lochain	1006	57.1088	-3.68361	723
Commeenmore	606	51.9969	-9.71203	2287
Coomeenagearagh	640	52.017	-9.74607	2203
Coomgoogh	624	51.9934	-9.68288	2241
Coomloughta	586	52.0009	-9.76016	2337
Corranabina lower	423	53.9811	-9.68479	2501
Corslieve1	465	54.0538	-9.64309	2394
Corslieve2	506	54.0598	-9.64611	2291
Corslieve3	618	54.0657	-9.6501	2017
Craig Cerrig-gleisiad	531	51.8886	-3.50439	2164
Craig-y-Fro	477	51.879	-3.49162	2249
Croloughan Lough	330	55.023	-8.06227	2626
CuerpodeHombre	2118	40.3005	-5.75412	2906
Cummengrin	772	51.9992	-9.70196	1884
Cwm Siabod	627	53.0744	-3.92084	2001
Cwm Tregalan	637	53.0586	-4.0737	2030
Cwm Tryfan	584	53.1162	-3.98395	2141
CwmAnafol	605	53.2167	-3.95332	2100
CwmBleiddiaid	487	53.0077	-4.13425	2428
CwmBual	620	53.1347	-4.04584	2082
CwmCaseg	828	53.1657	-3.97679	1567
CwmClogwyn	604	53.0728	-4.09736	2110
CwmClyd	728	53.1187	-4.03913	1797
CwmCoch	533	53.1318	-4.03475	2267
CwmDrwyCoed	386	53.0539	-4.17731	2688
CwmDulyn	621	53.1831	-3.94316	2032
CwmDurArddu	668	53.084	-4.09124	1996
CwmDwythwchC	483	53.091	-4.14304	2450
CwmDwythwchE	461	53.0879	-4.14249	2506
CwmDwythwchW	540	53.099	-4.14898	2307
CwmEigiau	706	53.1503	-3.94084	1822
CwmEigiauE	481	53.1505	-3.92828	2368
CwmGlasMawrCarne	717	53.1537	-3.99165	1823
CwmGlasMawrSnow	493	53.09	-4.05596	2396
CwmGraianog	550	53.1468	-4.05074	2253
CwmLlugwy	672	53.1369	-3.95835	1929
Cwmorthin	462	52.9977	-3.97623	2435
CwmSilyn	411	53.0313	-4.21925	2623
Cywion	696	53.1235	-4.04524	1900
Eagle Mountain	440	54.1359	-6.0889	2743
Elmali	2622	37.4046	34.7031	1492
Falgin	2776	46.843	10.697	324
Fer-Tenibre	2604	44.2713	6.95422	971
Galcescu	2095	45.3525	23.6134	1865
Games Hope	634	55.4677	-3.37031	1890
Glen Derry	1040	57.0737	-3.5928	667
Glen Geusachan	876	57.0184	-3.67564	1012
Gornji do	1471	42.5658	18.5616	4624
Hacer	2650	37.7994	35.3375	1366
Idwal	547	53.1185	-4.02672	2232
Irhzer n'Likemt	3105	31.1375	-7.84171	1417
Julier_Pass	2557	46.4707	9.75233	974
Karlica	2022	43.1254	19.0751	2734
Kato Kambos	2186	37.9655	22.194	2388
Keskadale	370	54.5468	-3.24249	2486
Kraakenes	150	62.0236	4.99864	2233
Ladovy_South	2245	49.1918	20.1854	1696
Larga	2830	37.0595	-3.33897	1048
Lenangsbreen	671	69.7313	20.035	372
LenangsbreenNE	723	69.729	20.0995	277
LenangsbreenS	595	69.6696	20.0791	516
Lijevno	1912	42.8826	19.239	3146
Llat	2334	42.5611	1.96874	1832
Lloroza	1964	43.1603	-4.81191	2208
Llydaw	595	53.0709	-4.0361	2105
Lough Doo	321	53.945	-9.61704	2766
Lough Nahanagan	486	53.0344	-6.38768	2698
MarchlynBach	529	53.1426	-4.08125	2306
MarchlynMawr	710	53.1409	-4.07202	1866
Melynllyn	733	53.1744	-3.94112	1769
Monadhliath	780	57.0668	-4.2445	1098
Mosca	2975	37.0613	-3.31329	745
Mulhacen South	3075	37.0534	-3.32858	554
Noguera Ribagorzana	2259	42.6282	0.744507	1929
n-Tverrfjorddalen	518	70.2168	21.8837	574
Orkney-DwarfieHamars	117	58.8877	-3.31014	2426
Orkney-Enegars	172	58.9208	-3.38595	2276
OrriSE	2507	42.4806	1.7911	1458
OrriSW	2583	42.478	1.78257	1291
Pena Vieja	1886	43.1683	-4.79932	2403
Penalara	2078	40.8399	-3.95683	2980
Piano del Praiet	2335	44.141	7.36341	1569
Pieciu Stawow	1802	49.2065	20.0268	1053
Piniecho	2355	42.7303	-0.214096	1603
Piniecho2	2437	42.7298	-0.211194	1408
Piniecho3	2417	42.7309	-0.209245	1466
Pleta Naua	2315	42.6371	0.741331	1797
Radurschl	2738	46.8709	10.6316	393
Rio Seco	2948	37.0263	-3.33417	804
ScafellW	609	54.4553	-3.24412	1891
Schonverwall	2298	47.0671	10.186	1270
Skalsadalen	493	70.1138	21.9927	627
Skognesdalen	569	70.1918	21.8409	478
Slapin	385	57.2207	-6.14625	1535
Snowy Cirques	1325	50.7802	15.5621	1435
Sorfjorddalen	515	70.2269	22.0631	577
Susam	2334	36.9428	32.0731	2290
Sutherland icefield	439	58.3454	-4.68625	1502
Trevinca	1962	42.2468	-6.78058	2569
Tverrfjorddalen	434	70.2164	22.2046	733
Uludag	2297	40.0916	29.1731	4158
Unnerbaech Glacier	2724	46.3784	7.96279	515
Vacares	2911	37.0849	-3.28453	867
ValMulix	2551	46.579	9.75403	975
Vasares	3113	37.0468	-3.36848	484
Vedrette Val Viola	2575	46.4249	10.1965	909
Wasdale	395	54.4851	-3.27121	2413
Za Mnichem	1961	49.197	20.0529	737

## Sheet: Removed
LANDFORM	reconstructed ELA (m)	Latitude (degrees)	Longitude (degrees)		Reason
Altenbach	1175	48.0753	7.04137	x	Not YD
Besiberri	2404	42.6044	0.796812	x	Not YD
Lac des Truites119	1190	48.102	7.0794	x	Not YD
Lac Noir118	1073	48.1133	7.09974	x	Not YD
Mulhacen South2	2837	37.0289	-3.32798	x	Not YD
Olssonbreen	351	79.0384	11.8746	x	Out of bounds
Orri	2329	1.77915	42.5424	x	Not YD
Pietrele2	2060	45.3829	22.877	x	Not YD
Pozhezhev'ka	1539	48.1571	24.5313	x	Not YD
Wormsa122	895	48.0078	7.04026	x	Not YD
Branagallones	1681	43.0885	-5.32536	x	Not YD
