# Supplementary material for: Atmospheric circulation over Europe during the Younger Dryas
Source: Sci Adv. 2020 Dec 11;6(50):eaba4844. doi: 10.1126/sciadv.aba4844 (PMC7732201; doi:10.1126/sciadv.aba4844)
Supplement: Data file S3 [file aba4844_Data_file_S3.xlsx]

## Sheet: Supplementary_Data_3
Site name	Longitude (degrees)	Latitude (degrees)	Elevation (m)	Temperature Proxy		Chirinomid temperautre corrected by Heiri et al. 2014	Reference number
KC-24	-10.5	42.15	0	Foraminifera SIMMAX			118
PE109-13	-9.68333	42.5667	0	Foraminifera SIMMAX			118
Nakri, Estonia	26.3	57.9	48	Pollen			119
Rodbaston Hall, England	-2.11	52.7	105	Coleoptera			120
MD95-2248, North Sea	5	62.03	0	Foraminifera			12
MD95-2011, Norwegian Sea	7.63	66.966	0	Diatoms			121
Jansvatnet, Norway	23.66	70.65	53	Chironomid			122
Redkirk Point, Scotland	-3.59	54.98	0	Coleoptera			123
Daarle, Netherlands	6.62366	52.4498	9	Permafrost - ice wedge casts			124
Lake Maliq, Albania	20.78	40.77	818	Pollen			125
Loch Ashik, Scotland	-5.82	57.24	40	Chironomid		x	126
Abernethy Forest, Scotland	-3.64	57.23	265	Chironomid		x	126
JM99-1200, Norwegian Sea	16.42	69.25	0	IP25			127
M39-08, Gulf of Cadiz	-7.07	36.37	0	Alkenones			128
BS79-38, Medit Sea, Thyrrenian Sea	13.57	38.4	0	Alkenones			128
MD95-2043, Alboran Sea	-2.62	36.13	0	Alkenones			128
BS79-33 Tyrrenian Sea	14.0306	38.2625	0	Alkenones			128
GeoB 7702-3, Medit Sea	34.07	31.65	0	Alkenones			129
GeoB 7702-3, Medit Sea	34.07	31.65	0	TEX-86			129
MD90-917	17.6167	41	0	Pollen			130
Mustalampi, Finland	30.85	62.42	148	Coleoptera			131
Øvre Kvilhaugmyra, Norway	4.87	59.32	35	Coleoptera			131
Kråkenes, Norway	5	62	38	Coleoptera			131
Church Stretton, England	-2.8	52.54	192	Coleoptera			131
Iglasjömossen, Sweden	12.88	56.77	57	Coleoptera			131
Vanstad, Sweden	13.87	55.62	74	Coleoptera			131
Björkeröds mosse, Sweden	12.53	56.28	75	Coleoptera			131
Koivusilta, Finland	29.5	61.5	110	Coleoptera			131
Uvgöl, Sweden	16.3	57.22	42	Coleoptera			131
Håkuls mosse, Sweden	12.53	56.03	125	Coleoptera			131
Tvååker, Sweden	12.37	57.03	13	Coleoptera			131
Folkestone, England	1.23	51.083	30	Coleoptera			131
Whitrig Bog, Scotland	-2.6	55.6	129	Coleoptera			131
Mickelsmossen, Sweden	13.45	55.95	60	Coleoptera			131
Orleton, England	-2.74	52.29	90	Coleoptera			131
Tadcaster, England	-1.26	53.88	17	Coleoptera			131
Dziekanowice, Poland	17.33	52.5	115	Coleoptera			131
Körslätta mossen, Sweden	13.07	56.01	118	Coleoptera			131
Farmoor, England	-1.34	51.75	70	Coleoptera			131
Ängdala, Sweden	13.12	55.58	18	Coleoptera			131
Skirgöl, Sweden	16.25	57.2	50	Coleoptera			131
Croydon, England	-0.09	51.37	60	Coleoptera			131
Ballybetagh, Ireland	-6.25	53.1	240	Coleoptera			131
Northmoor, England	-1.39	51.72	65	Coleoptera			131
Ranstad, Sweden	13.73	58.32	185	Coleoptera			131
St Bees, England	-3.59	54.49	2	Coleoptera			132
Messingham, England	-0.83	54.08	29	Coleoptera			133
Drumurcher, Ireland	-7.3	54.42	85	Coleoptera			133
Meenskeha, Ireland	-9.0553	52.1213	131	Permafrost - pingo			134
Camross, Ireland	-6.70116	52.3688	98	Permafrost - pingo			134
SL-152, Aegean Sea	24.6	40.08	0	Marine pollen			135
Borrow Pit, England	-1.31933	52.5263	100	Permafrost - cryoturbation			136
JM99-1200, Norwegian Sea	16.42	69.25	0	Foraminifera (SIMMAX)			137
Lusvatnet, Norway	15.6	69.1	20	Chironomid			138
Jansvatnet, Norway	23.66	70.65	53	Pollen			138
Kattatjorn, Norway	5.1	60.2833	152	Pollen			138
Storsandvatnet, norway	8.45	63.4667	92	Pollen			138
Hopseidet, Norway	27.7167	70.8333	233	Pollen			138
Ifjord, Norway	27.633	70.43	317	Pollen			138
Dalane, Norway	8	58.25	128	Pollen			138
Vestre Oykjamyrtj0r, Norway	6	59.06	570	Pollen			138
MD04-2797, Medit Sea	11.67	36.95	0	Alkenones			139
MD84-632, Medit Sea	34.37	32.78	0	Alkenones			139
Karlich, Germany	7.48707	50.3921	80	Permafrost - ice wedge casts			140
MN-3B, Aegean Sea	25	39.2	0	Alkenones			141
Lago di Lavarone, Italy	11.3	45.9	1100	Chironomid		x	142
Klein Ven, Netherlands	6.48	52.88	14	Chironomid		x	143
Hijkermeer, Netherlands	6.5	52.9	14	Chironomid		x	143
Slotseng, Denmark	9.3	55.3	37	Chironomid		x	6
Nakri, Estonia	26.3	57.9	48	Chironomid		x	6
Lake Kurjanovas, Latvia	28	56.3	111	Chironomid		x	6
Niersdal, Netherlands	6.3	51.5	25	Chironomid		x	6
Lac de Blanchemer, France	7	48	984	Chironomid		x	6
Lago di Verdarolo, Italy	10.1	44.4	1390	Chironomid		x	6
Lago di Gemini, Italy	10	44.4	1349	Chironomid		x	6
Vodzina, Romania	22.872	42.13	2115	Chironomid		x	6
Lautrey, France	5.87	46.58	788	Chironomid		x	144
Hinterbrugsee, Switzerland	8.06	46.43	1515	Chironomid		x	145
Flanders, Belgium	3.45498	51.1972	1	Permafrost - ice wedge casts			146
core D, Laghi di Monticchio, Italy	15.6	40.93	656	Pollen transfer functions			147
Orzechowo, Poland	16.8967	54.5847	0	Permafrost - cryoturbation			49
Quidenham Mere, England	1	52.5	24	Chironomid		x	148
Glen Ballyre, Isle of Man	-4.59	54.28	15	Coleoptera			149
HM-79-6/4, Norwegian Sea	2.7	62.96	0	Diatoms			150
HM-79-6/4, Norwegian Sea	2.7	62.96	0	Diatoms			150
Egtved, Denmark	9.25499	55.5789	72	Permafrost - closed-system pingo			151
SL-152, Aegean Sea	24.6	40.08	0	Marine pollen			152
Urswick, England	-3.1	54.2	33	Chironomid		x	153
Little Hawes Water, England	-2.11	54	9	Chironomid		x	153
Cunswick, England	-2.8	54.3	135	Chironomid		x	153
Sunbiggin, England	-2.5	54.5	250	Chironomid		x	153
Hawes Water, England	-2.1	54	8	Chironomid		x	153
Lago Piccolo di Avigliana, Italy	7.38	45.05	365	Chironomid		x	154
Krakenes, Norway	5	62.03	100	Coleoptera			155
Krakenes, Norway	5	62.03	100	Coleoptera			155
Toppeladugård, Sweden	13.37	55.6	35	Coleoptera			156
Maloja, Switzerland	9.69	46.4	1816	Chironomid		x	157
Le Locle, Switzerland	6.72	47.05	915	Pollen			158
MD01-2443, Iberian Margin	-10.17	37.87	0	Alkenones			159
ODP-976, Alboran Sea	-4.3	36.2	0	Alkenones			160
MD04-2790, Black Sea	30.6	44.13	0	TEX-86			161
Ech, France	0.07	43.08	710	Chironomid		x	162
La Roya, Spain	-6.79	42.13	1625	Chironomid		x	163
Myklevatnet, Norway	5.2	61.9	123	Chironomid		x	164
Quintanar de la Sierra, Spain	-3.01	42.02	1470	Pollen			165
MD04-2805, Off Morocco	-7	34.5	0	Alkenones			166
MD04-2805, Off Morocco	-7	34.5	0	Dinocysts			166
MD04-2805, Off Morocco	-7	34.5	0	Foraminifera			166
Lac Lautrey, France	5.85	46.58	788	Chironomid		x	167
Lac Lautrey, France	5.85	46.58	788	pollen (MAT)			167
High Fens, Belgium	6.19538	50.5835	648	Permafrost - mineral palsa			168
434G, Alboran Sea	-4.3	36.2	0	Alkenones			169
SU92-03	-10.11	43.2	0	Foraminifera SIMMAX			170
MD95-2040	-9.86	40.58	0	Foraminifera SIMMAX			170
MD95-2042	-11	37.8	0	Foraminifera SIMMAX			170
MD99-2339	-7.9	35.25	0	Foraminifera SIMMAX			170
MD99-2331	-9.7	42.16	0	Foraminifera SIMMAX			170
Lago di Origlio, Italy	8.94	46.04	416	Chironomid		x	171
Foppe, Switzerland	8.47	46.45	1470	Chironomid		x	172
Wilden, England	-2.31	52.38	55	Coleoptera			173
Walton Common, England	0.611218	52.3682	10	Permafrost - pingo			174
Laholm, Sweden	12.9628	56.5148	7	Permafrost - ice wedge casts			175
Brazi, Romania	22.9	45.39	1740	Chironomid		x	176
Taul Dintre Brazi, Romania	22.9	45.4	1740	Chironomid		x	176
Friedlander Grobe Wiese, Germany	13.73	53.64	10	Chironomid		x	177
Fiddaun, Ireland	-8.86	55.01	20	Chironomid		x	178
Usselo, Netherlands	6.82	52.2	30	Coleoptera			179
Notsel, Netherlands	4.79194	51.5303	5	Coleoptera			179
Llanilid, Wales	-3.45	51.5167	60	Coleoptera			180
Gransmoor, England	-0.3	54	10	Coleoptera			181
Aber, Wales	-4.22022	52.1095	160	Permafrost - pingo			182
Nadourcan, Ireland	-7.09	55.05	70	Chironomid		x	183
