# Supplementary material for: Atmospheric circulation over Europe during the Younger Dryas
Source: Sci Adv. 2020 Dec 11;6(50):eaba4844. doi: 10.1126/sciadv.aba4844 (PMC7732201; doi:10.1126/sciadv.aba4844)
Supplement: Data file S4 [file aba4844_Data_file_S4.xlsx]

## Sheet: Supplementary_Data_4
Site name	Longitude (degrees)	Latitude (degrees)	Elevation (m)	Temperature Proxy	Source (see Supplementary_Data_3)
M39-08, Gulf of Cadiz	-7.07	36.37	0	Alkenones
BS79-38, Medit Sea, Thyrrenian Sea	13.57	38.4	0	Alkenones
MD01-2443, Iberian Margin	-10.17	37.87	0	Alkenones
MD04-2797, Medit Sea	11.67	36.95	0	Alkenones
434G, Alboran Sea	-4.3	36.2	0	Alkenones
ODP-976, Alboran Sea	-4.3	36.2	0	Alkenones
MD95-2043, Alboran Sea	-2.62	36.13	0	Alkenones
MD84-632, Medit Sea	34.37	32.78	0	Alkenones
GeoB 7702-3, Medit Sea	34.07	31.65	0	Alkenones
MN-3B, Aegean Sea	25	39.2	0	Alkenones
MD04-2805, Off Morocco	-7	34.5	0	Alkenones
BS79-33 Tyrrenian Sea	14.0306	38.2625	0	Alkenones
Egtved, Denmark	9.25499	55.5789	72	Closed-system pingo
Notsel, Netherlands	4.79194	51.5303	5	Coleoptera
Gransmoor, England	-0.3	54	10	Coleoptera
St Bees, England	-3.59	54.49	2	Coleoptera
Usselo, Netherlands	6.82	52.2	30	Coleoptera
Borrow Pit, England	-1.31933	52.5263	100	Cryoturbation
Orzechowo, Poland	16.8967	54.5847	0	Cryoturbation
MD04-2805, Off Morocco	-7	34.5	0	Forams
Laholm, Sweden	12.9628	56.5148	7	Ice wedge casts
Flanders, Belgium	3.45498	51.1972	1	Ice wedge casts on soft sediment
Karlich, Germany	7.48707	50.3921	80	Ice wedge casts on soft sediment
Daarle, Netherlands	6.62366	52.4498	9	Ice wedge casts on soft sediment
SL-152, Aegean Sea	24.6	40.08	0	Marine pollen
SL-152, Aegean Sea	24.6	40.08	0	Marine pollen
High Fens, Belgium	6.19538	50.5835	648	Mineral palsa
Meenskeha, Ireland	-9.0553	52.1213	131	Pingo
Camross, Ireland	-6.70116	52.3688	98	Pingo
Walton Common, England	0.611218	52.3682	10	Pingo
Aber, Wales	-4.22022	52.1095	160	Pingo
Quintanar de la Sierra, Spain	-3.01	42.02	1470	pollen
Lake Maliq, Albania	20.78	40.77	818	Pollen
MD04-2790, Black Sea	30.6	44.13	0	Tex86
GeoB 7702-3, Medit Sea	34.07	31.65	0	TEX-86
