# Supplementary material for: Atmospheric circulation over Europe during the Younger Dryas
Source: Sci Adv. 2020 Dec 11;6(50):eaba4844. doi: 10.1126/sciadv.aba4844 (PMC7732201; doi:10.1126/sciadv.aba4844)
Supplement: Data file S5 [file aba4844_Data_file_S5.xlsx]

## Sheet: Supplementary_Data_5
Site name	Longitude (degrees)	Latitude (degrees)	Elevation (m)	Temperature Proxy	Source (see Supplementary_Data_3)
Loch Ashik, Scotland	-5.82	57.24	40	Chironomid
Lusvatnet, Norway	15.6	69.1	20	Chironomid
Urswick, England	-3.1	54.2	33	Chironomid
Myklevatnet, Norway	5.2	61.9	123	Chironomid
Little Hawes Water, England	-2.11	54	9	Chironomid
Cunswick, England	-2.8	54.3	135	Chironomid
Sunbiggin, England	-2.5	54.5	250	Chironomid
Slotseng, Denmark	9.3	55.3	37	Chironomid
Abernethy Forest, Scotland	-3.64	57.23	265	Chironomid
Fiddaun, Ireland	-8.86	55.01	20	Chironomid
Nadourcan, Ireland	-7.09	55.05	70	Chironomid
Hawes Water, England	-2.1	54	8	Chironomid
Nakri, Estonia	26.3	57.9	48	Chironomid
Friedlander Grobe Wiese, Germany	13.73	53.64	10	Chironomid
Quidenham Mere, England	1	52.5	24	Chironomid
Hijkermeer, Netherlands	6.5	52.9	14	Chironomid
Lake Kurjanovas, Latvia	28	56.3	111	Chironomid
Klein Ven, Netherlands	6.48	52.88	14	Chironomid
Niersdal, Netherlands	6.3	51.5	25	Chironomid
Lac de Blanchemer, France	7	48	984	Chironomid
Lago di Origlio, Italy	8.94	46.04	416	Chironomid
Lago di Verdarolo, Italy	10.1	44.4	1390	Chironomid
Hinterbrugsee, Switzerland	8.06	46.43	1515	Chironomid
Lautrey, France	5.87	46.58	788	Chironomid
Lago di Lavarone, Italy	11.3	45.9	1100	Chironomid
Brazi, Romania	22.9	45.39	1740	chironomid
Taul Dintre Brazi, Romania	22.9	45.4	1740	Chironomid
Lago di Gemini, Italy	10	44.4	1349	Chironomid
Ech, France	0.07	43.08	710	Chironomid
Foppe, Switzerland	8.47	46.45	1470	Chironomid
La Roya, Spain	-6.79	42.13	1625	Chironomid
Maloja, Switzerland	9.69	46.4	1816	Chironomid
Vodzina, Romania	22.872	42.13	2115	Chironomid
Lago Piccolo di Avigliana, Italy	7.38	45.05	365	Chironomid
Lac Lautrey, France	5.85	46.58	788	Chironomid
Mustalampi, Finland	30.85	62.42	148	Coleoptera
Øvre Kvilhaugmyra, Norway	4.87	59.32	35	Coleoptera
Kråkenes, Norway	5	62	38	Coleoptera
Church Stretton, England	-2.8	52.54	192	Coleoptera
Iglasjömossen, Sweden	12.88	56.77	57	Coleoptera
Llanilid, Wales	-3.45	51.5167	60	Coleoptera
Vanstad, Sweden	13.87	55.62	74	Coleoptera
Björkeröds mosse, Sweden	12.53	56.28	75	Coleoptera
Redkirk Point, Scotland	-3.59	54.98	0	Coleoptera
Koivusilta, Finland	29.5	61.5	110	Coleoptera
Uvgöl, Sweden	16.3	57.22	42	Coleoptera
Håkuls mosse, Sweden	12.53	56.03	125	Coleoptera
Tvååker, Sweden	12.37	57.03	13	Coleoptera
Folkestone, England	1.23	51.083	30	Coleoptera
Toppeladugård, Sweden	13.37	55.6	35	Coleoptera
Whitrig Bog, Scotland	-2.6	55.6	129	Coleoptera
Mickelsmossen, Sweden	13.45	55.95	60	Coleoptera
Orleton, England	-2.74	52.29	90	Coleoptera
Tadcaster, England	-1.26	53.88	17	Coleoptera
Dziekanowice, Poland	17.33	52.5	115	Coleoptera
Körslätta mossen, Sweden	13.07	56.01	118	Coleoptera
Farmoor, England	-1.34	51.75	70	Coleoptera
St Bees, England	-3.59	54.49	2	Coleoptera
Notsel, Netherlands	4.79194	51.5303	5	Coleoptera
Gransmoor, England	-0.3	54	10	Coleoptera
Ängdala, Sweden	13.12	55.58	18	Coleoptera
Messingham, England	-0.83	54.08	29	Coleoptera
Skirgöl, Sweden	16.25	57.2	50	Coleoptera
Wilden, England	-2.31	52.38	55	Coleoptera
Croydon, England	-0.09	51.37	60	Coleoptera
Drumurcher, Ireland	-7.3	54.42	85	Coleoptera
Ballybetagh, Ireland	-6.25	53.1	240	Coleoptera
Rodbaston Hall, England	-2.11	52.7	105	Coleoptera
Usselo, Netherlands	6.82	52.2	30	Coleoptera
Northmoor, England	-1.39	51.72	65	Coleoptera
Ranstad, Sweden	13.73	58.32	185	Coleoptera
Krakenes, Norway	5	62.03	100	Coleoptera
Glen Ballyre, Isle of Man	-4.59	54.28	15	Coleoptera
MD95-2011, Norwegian Sea	7.63	66.966	0	Diatoms
HM-79-6/4, Norwegian Sea	2.7	62.96	0	Diatoms
MD04-2805, Off Morocco	-7	34.5	0	Dinocysts
JM99-1200, Norwegian Sea	16.42	69.25	0	Foraminifera (SIMMAX)
MD04-2805, Off Morocco	-7	34.5	0	Foraminifera
SL-152, Aegean Sea	24.6	40.08	0	Marine pollen
Jansvatnet, Norway	23.66	70.65	53	Pollen
Kattatjorn, Norway	5.1	60.2833	152	Pollen
Storsandvatnet, norway	8.45	63.4667	92	Pollen
Hopseidet, Norway	27.7167	70.8333	233	Pollen
Ifjord, Norway	27.633	70.43	317	Pollen
Nakri, Estonia	26.3	57.9	48	Pollen
Dalane, Norway	8	58.25	128	Pollen
Vestre Oykjamyrtj0r, Norway	6	59.06	570	Pollen
Lake Maliq, Albania	20.78	40.77	818	Pollen
MD90-917	17.6167	41	0	Pollen
Le Locle, Switzerland	6.72	47.05	915	Pollen
Quintanar de la Sierra, Spain	-3.01	42.02	1470	Pollen
Lac Lautrey, France	5.85	46.58	788	Pollen (MAT)
(MAT) - modern analogue technique
(SIMMAX) - a modem analog technique using a similarity index
